# Supplementary material for: Experimental and Computational Analysis of Synthesis Conditions of Hybrid Nanoflowers for Lipase Immobilization
Source: Molecules. 2024 Jan 29;29(3):628. doi: 10.3390/molecules29030628 (PMC10856756; doi:10.3390/molecules29030628)
Supplement: Supplementary file 1 [file molecules-29-00628-s001.zip]

Archive with 1 entries (1 files):
- molecules-2793591-supplementary.pdf
